# Supplementary material for: Cannabinoid Receptor 1 Agonist ACEA and Cannabinoid Receptor 2 Agonist GW833972A Attenuates Cell-Mediated Immunity by Different Biological Mechanisms
Source: Cells. 2023 Mar 9;12(6):848. doi: 10.3390/cells12060848 (PMC10047765; doi:10.3390/cells12060848)
Supplement: Supplementary file 1 [file cells-12-00848-s001.zip]

Archive with 1 entries (1 files):
- cells-2217547-supplementary.pdf
